# Supplementary material for: Evaluation of Scat Deposition Transects versus Radio Telemetry for Developing a Species Distribution Model for a Rare Desert Carnivore, the Kit Fox
Source: PLoS One. 2015 Oct 14;10(10):e0138995. doi: 10.1371/journal.pone.0138995 (PMC4605691; doi:10.1371/journal.pone.0138995)
Supplement: S1 Data — (ZIP) [file pone.0138995.s001.zip]

Archive with 65 entries (65 files):
- Soils_SLT.tfw
- Soils_SLT.tif
- Soils_SLT.tif.aux.xml
- Soils_SLT.tif.ovr
- Soils_SLT.tif.vat.dbf
- Test_Scats.dbf
- Test_Scats.prj
- Test_Scats.sbn
- Test_Scats.sbx
- Test_Scats.shp
- Test_Scats.shp.xml
- Test_Scats.shx
- Transects.dbf
- Transects.prj
- Transects.sbn
- Transects.sbx
- Transects.shp
- Transects.shp.xml
- Transects.shx
- Veg_Height.tfw
- Veg_Height.tif
- Veg_Height.tif.aux.xml
- Veg_Height.tif.ovr
- Veg_Height.tif.vat.dbf
- Aspect.tfw
- Aspect.tif
- Aspect.tif.aux.xml
- Aspect.tif.ovr
- Elevation.tfw
- Elevation.tif
- Elevation.tif.aux.xml
- Elevation.tif.ovr
- Random_Locations.dbf
- Random_Locations.prj
- Random_Locations.sbn
- Random_Locations.sbx
- Random_Locations.shp
- Random_Locations.shp.xml
- Random_Locations.shx
- Scat_Encounters.dbf
- Scat_Encounters.prj
- Scat_Encounters.sbn
- Scat_Encounters.sbx
- Scat_Encounters.shp
- Scat_Encounters.shp.xml
- Scat_Encounters.shx
- Slope.tfw
- Slope.tif
- Slope.tif.aux.xml
- Slope.tif.ovr
- Soils_BL_L.tfw
- Soils_BL_L.tif
- Soils_BL_L.tif.aux.xml
- Soils_BL_L.tif.ovr
- Soils_BL_L.tif.vat.dbf
- Soils_FS.tfw
- Soils_FS.tif
- Soils_FS.tif.aux.xml
- Soils_FS.tif.ovr
- Soils_FS.tif.vat.dbf
- Soils_GRV.tfw
- Soils_GRV.tif
- Soils_GRV.tif.aux.xml
- Soils_GRV.tif.ovr
- Soils_GRV.tif.vat.dbf
