# Supplementary material for: Evaluation of Scat Deposition Transects versus Radio Telemetry for Developing a Species Distribution Model for a Rare Desert Carnivore, the Kit Fox
Source: PLoS One. 2015 Oct 14;10(10):e0138995. doi: 10.1371/journal.pone.0138995 (PMC4605691; doi:10.1371/journal.pone.0138995)
Supplement: S1 Data — (ZIP) [file pone.0138995.s001.zip › Test_Scats.shp.xml]

<?xml version="1.0" encoding="UTF-8"?>
<metadata xml:lang="en"><Esri><CreaDate>20150911</CreaDate><CreaTime>15282100</CreaTime><ArcGISFormat>1.0</ArcGISFormat><SyncOnce>TRUE</SyncOnce><DataProperties><lineage><Process ToolSource="C:\Users\sdempsey\Desktop\Plos_1_GIS\SDMtoolbox_all-in-one\SDMtoolbox\SDM_Toolbox_v1.1_ArcMap10.1.tbx\ExtractMultiValuesToPoints" Date="20150120" Time="183649">ExtractMultiValuesToPoints Test_Scat "Binned_RSFs\Fixed_Telem_Bins Fixed_Telem_Bins;Binned_RSFs\Mixed_Telem_Bins Mixed_Telem_Bins;Binned_RSFs\Mixed_bin Mixed_bin;Binned_RSFs\fixed_bin fixed_bin;Binned_RSFs\Maxent_Bin Maxent_Bin;Binned_RSFs\maxent_5bin maxent_5bin" NONE</Process><Process ToolSource="c:\program files (x86)\arcgis\desktop10.2\ArcToolbox\Toolboxes\Spatial Analyst Tools.tbx\ExtractMultiValuesToPoints" Date="20150124" Time="183242">ExtractMultiValuesToPoints "Test Scat" "Plos1_Binned\Scat_Glmbin Scat_Glm;Plos1_Binned\Telem_Glmbin Telem_Glm;Plos1_Binned\Scat_Glmmbin Scat_Glmm;Plos1_Binned\Telem_Glmmbin Telem_Glmm;Plos1_Binned\mxnt_tel100 Telem_Max;Plos1_Binned\Maxent_Bin Scat_Max" NONE</Process></lineage></DataProperties></Esri></metadata>
