# Supplementary material for: Evaluation of Scat Deposition Transects versus Radio Telemetry for Developing a Species Distribution Model for a Rare Desert Carnivore, the Kit Fox
Source: PLoS One. 2015 Oct 14;10(10):e0138995. doi: 10.1371/journal.pone.0138995 (PMC4605691; doi:10.1371/journal.pone.0138995)
Supplement: S1 Data — (ZIP) [file pone.0138995.s001.zip › Veg_Height.tif.aux.xml]

<PAMDataset>
  <Metadata>
    <MDI key="DataType">Generic</MDI>
  </Metadata>
  <Metadata domain="Esri">
    <MDI key="PyramidResamplingType">NEAREST</MDI>
  </Metadata>
  <PAMRasterBand band="1">
    <Histograms>
      <HistItem>
        <HistMin>11</HistMin>
        <HistMax>2549</HistMax>
        <BucketCount>256</BucketCount>
        <IncludeOutOfRange>1</IncludeOutOfRange>
        <Approximate>0</Approximate>
        <HistCounts>5826|4011|85001|0|0|1204|483|605|11|0|0|0|0|0|0|0|0|0|0|0|0|0|0|0|0|0|0|0|0|0|0|0|0|0|0|0|0|0|0|0|0|0|0|0|0|0|0|0|0|0|0|0|0|0|0|0|0|0|0|0|0|0|0|0|0|0|0|0|0|0|0|0|0|0|0|0|0|0|0|0|0|0|0|0|0|0|0|0|0|0|0|0|0|0|0|0|0|0|0|0|0|0|0|0|0|0|0|0|0|0|0|0|0|0|0|0|0|0|0|0|0|0|0|0|0|0|0|0|0|0|0|0|0|0|0|0|0|0|0|0|0|0|0|0|0|0|0|0|0|0|0|0|0|0|0|0|0|0|0|0|0|0|0|0|0|0|0|0|0|0|0|0|0|0|0|0|0|0|0|0|0|0|0|0|0|0|0|0|0|0|0|0|0|0|0|0|0|0|0|414|2|15939|0|0|0|0|5|537702|168|0|0|392|4218|256|115|45478|0|0|272996|0|0|2046|0|0|0|0|0|0|0|0|0|0|0|0|0|0|0|0|0|0|0|0|0|0|0|0|0|0|0|0|0|0|0|0|22|151</HistCounts>
      </HistItem>
    </Histograms>
    <GDALRasterAttributeTable>
      <FieldDefn index="0">
        <Name>OID</Name>
        <Type>0</Type>
        <Usage>0</Usage>
      </FieldDefn>
      <FieldDefn index="1">
        <Name>VALUE</Name>
        <Type>0</Type>
        <Usage>0</Usage>
      </FieldDefn>
      <FieldDefn index="2">
        <Name>COUNT</Name>
        <Type>0</Type>
        <Usage>0</Usage>
      </FieldDefn>
      <FieldDefn index="3">
        <Name>EVT_NAME</Name>
        <Type>2</Type>
        <Usage>0</Usage>
      </FieldDefn>
      <FieldDefn index="4">
        <Name>SYSTEMGROU</Name>
        <Type>1</Type>
        <Usage>0</Usage>
      </FieldDefn>
      <FieldDefn index="5">
        <Name>SYSTMGRPNA</Name>
        <Type>2</Type>
        <Usage>0</Usage>
      </FieldDefn>
      <FieldDefn index="6">
        <Name>SAF_SRM</Name>
        <Type>2</Type>
        <Usage>0</Usage>
      </FieldDefn>
      <FieldDefn index="7">
        <Name>NVCSORDER</Name>
        <Type>2</Type>
        <Usage>0</Usage>
      </FieldDefn>
      <FieldDefn index="8">
        <Name>NVCSCLASS</Name>
        <Type>2</Type>
        <Usage>0</Usage>
      </FieldDefn>
      <FieldDefn index="9">
        <Name>NVCSSUBCLA</Name>
        <Type>2</Type>
        <Usage>0</Usage>
      </FieldDefn>
      <FieldDefn index="10">
        <Name>SYSTMGRPPH</Name>
        <Type>2</Type>
        <Usage>0</Usage>
      </FieldDefn>
      <FieldDefn index="11">
        <Name>R</Name>
        <Type>1</Type>
        <Usage>0</Usage>
      </FieldDefn>
      <FieldDefn index="12">
        <Name>G</Name>
        <Type>1</Type>
        <Usage>0</Usage>
      </FieldDefn>
      <FieldDefn index="13">
        <Name>B</Name>
        <Type>1</Type>
        <Usage>0</Usage>
      </FieldDefn>
      <FieldDefn index="14">
        <Name>RED</Name>
        <Type>1</Type>
        <Usage>6</Usage>
      </FieldDefn>
      <FieldDefn index="15">
        <Name>GREEN</Name>
        <Type>1</Type>
        <Usage>7</Usage>
      </FieldDefn>
      <FieldDefn index="16">
        <Name>BLUE</Name>
        <Type>1</Type>
        <Usage>8</Usage>
      </FieldDefn>
      <Row index="0">
        <F>0</F>
        <F>11</F>
        <F>23980</F>
        <F>Open Water</F>
        <F>11</F>
        <F>Open Water</F>
        <F>LF 11: Water</F>
        <F>Non-vegetated</F>
        <F>Non-vegetated</F>
        <F>Non-vegetated</F>
        <F>Non-vegetated</F>
        <F>0</F>
        <F>0</F>
        <F>255</F>
        <F>0</F>
        <F>0</F>
        <F>1</F>
      </Row>
      <Row index="1">
        <F>1</F>
        <F>12</F>
        <F>450</F>
        <F>Snow-Ice</F>
        <F>12</F>
        <F>Snow-Ice</F>
        <F>LF 12: Snow-Ice</F>
        <F>Non-vegetated</F>
        <F>Non-vegetated</F>
        <F>Non-vegetated</F>
        <F>Non-vegetated</F>
        <F>159</F>
        <F>161</F>
        <F>240</F>
        <F>0.623529412</F>
        <F>0.631372549</F>
        <F>0.941176471</F>
      </Row>
      <Row index="2">
        <F>2</F>
        <F>13</F>
        <F>2563</F>
        <F>Developed-Upland Deciduous Forest</F>
        <F>13</F>
        <F>Developed-Upland Deciduous Forest</F>
        <F>LF 20: Developed</F>
        <F>Tree-dominated</F>
        <F>Open tree canopy</F>
        <F>Deciduous open tree canopy</F>
        <F>Developed</F>
        <F>52</F>
        <F>52</F>
        <F>52</F>
        <F>0.203921569</F>
        <F>0.203921569</F>
        <F>0.203921569</F>
      </Row>
      <Row index="3">
        <F>3</F>
        <F>14</F>
        <F>2979</F>
        <F>Developed-Upland Evergreen Forest</F>
        <F>14</F>
        <F>Developed-Upland Evergreen Forest</F>
        <F>LF 20: Developed</F>
        <F>Tree-dominated</F>
        <F>Open tree canopy</F>
        <F>Evergreen open tree canopy</F>
        <F>Developed</F>
        <F>52</F>
        <F>52</F>
        <F>52</F>
        <F>0.203921569</F>
        <F>0.203921569</F>
        <F>0.203921569</F>
      </Row>
      <Row index="4">
        <F>4</F>
        <F>15</F>
        <F>57</F>
        <F>Developed-Upland Mixed Forest</F>
        <F>15</F>
        <F>Developed-Upland Mixed Forest</F>
        <F>LF 20: Developed</F>
        <F>Tree-dominated</F>
        <F>Open tree canopy</F>
        <F>Mixed evergreen-deciduous open tree canopy</F>
        <F>Developed</F>
        <F>52</F>
        <F>52</F>
        <F>52</F>
        <F>0.203921569</F>
        <F>0.203921569</F>
        <F>0.203921569</F>
      </Row>
      <Row index="5">
        <F>5</F>
        <F>16</F>
        <F>25411</F>
        <F>Developed-Upland Herbaceous</F>
        <F>16</F>
        <F>Developed-Upland Herbaceous</F>
        <F>LF 20: Developed</F>
        <F>Herbaceous / Nonvascular-dominated</F>
        <F>Herbaceous - grassland</F>
        <F>Deciduous open tree canopy</F>
        <F>Developed</F>
        <F>52</F>
        <F>52</F>
        <F>52</F>
        <F>0.203921569</F>
        <F>0.203921569</F>
        <F>0.203921569</F>
      </Row>
      <Row index="6">
        <F>6</F>
        <F>17</F>
        <F>17666</F>
        <F>Developed-Upland Shrubland</F>
        <F>17</F>
        <F>Developed-Upland Shrubland</F>
        <F>LF 20: Developed</F>
        <F>Shrub-dominated</F>
        <F>Shrubland</F>
        <F>Mixed evergreen-deciduous shrubland</F>
        <F>Developed</F>
        <F>52</F>
        <F>52</F>
        <F>52</F>
        <F>0.203921569</F>
        <F>0.203921569</F>
        <F>0.203921569</F>
      </Row>
      <Row index="7">
        <F>7</F>
        <F>23</F>
        <F>3085</F>
        <F>Developed-Medium Intensity</F>
        <F>23</F>
        <F>Developed-Medium Intensity</F>
        <F>LF 20: Developed</F>
        <F>No Dominant Lifeform</F>
        <F>No Dominant Lifeform</F>
        <F>No Dominant Lifeform</F>
        <F>Developed</F>
        <F>52</F>
        <F>52</F>
        <F>52</F>
        <F>0.203921569</F>
        <F>0.203921569</F>
        <F>0.203921569</F>
      </Row>
      <Row index="8">
        <F>8</F>
        <F>24</F>
        <F>484</F>
        <F>Developed-High Intensity</F>
        <F>24</F>
        <F>Developed-High Intensity</F>
        <F>LF 20: Developed</F>
        <F>No Dominant Lifeform</F>
        <F>No Dominant Lifeform</F>
        <F>No Dominant Lifeform</F>
        <F>Developed</F>
        <F>52</F>
        <F>52</F>
        <F>52</F>
        <F>0.203921569</F>
        <F>0.203921569</F>
        <F>0.203921569</F>
      </Row>
      <Row index="9">
        <F>9</F>
        <F>25</F>
        <F>84453</F>
        <F>Developed-Roads</F>
        <F>25</F>
        <F>Developed-Roads</F>
        <F>LF 20:Developed</F>
        <F>No Dominant Lifeform</F>
        <F>No Dominant Lifeform</F>
        <F>No Dominant Lifeform</F>
        <F>Developed</F>
        <F>255</F>
        <F>255</F>
        <F>255</F>
        <F>1</F>
        <F>1</F>
        <F>1</F>
      </Row>
      <Row index="10">
        <F>10</F>
        <F>31</F>
        <F>5216487</F>
        <F>Barren</F>
        <F>31</F>
        <F>Barren</F>
        <F>LF 31: Barren</F>
        <F>Non-vegetated</F>
        <F>Non-vegetated</F>
        <F>Non-vegetated</F>
        <F>Non-vegetated</F>
        <F>191</F>
        <F>191</F>
        <F>191</F>
        <F>0.749019608</F>
        <F>0.749019608</F>
        <F>0.749019608</F>
      </Row>
      <Row index="11">
        <F>11</F>
        <F>32</F>
        <F>3643</F>
        <F>Quarries-Strip Mines-Gravel Pits</F>
        <F>32</F>
        <F>Quarries-Strip Mines-Gravel Pits</F>
        <F>LF 31: Barren</F>
        <F>Non-vegetated</F>
        <F>Non-vegetated</F>
        <F>Non-vegetated</F>
        <F>Developed</F>
        <F>191</F>
        <F>191</F>
        <F>191</F>
        <F>0.749019608</F>
        <F>0.749019608</F>
        <F>0.749019608</F>
      </Row>
      <Row index="12">
        <F>12</F>
        <F>60</F>
        <F>31</F>
        <F>NASS-Orchard</F>
        <F>60</F>
        <F>NASS-Orchard</F>
        <F>LF 80: Agriculture</F>
        <F>Tree-dominated</F>
        <F>Open tree canopy</F>
        <F>Deciduous open tree canopy</F>
        <F>Agricultural</F>
        <F>255</F>
        <F>210</F>
        <F>119</F>
        <F>0.82352</F>
        <F>1</F>
        <F>0.466666667</F>
      </Row>
      <Row index="13">
        <F>13</F>
        <F>63</F>
        <F>26153</F>
        <F>NASS-Row Crop-Close Grown Crop</F>
        <F>63</F>
        <F>NASS-Row Crop-Close Grown Crop</F>
        <F>LF 80: Agriculture</F>
        <F>Herbaceous / Nonvascular-dominated</F>
        <F>Herbaceous - grassland</F>
        <F>Annual Graminoid/Forb</F>
        <F>Agricultural</F>
        <F>255</F>
        <F>210</F>
        <F>119</F>
        <F>0.82352</F>
        <F>1</F>
        <F>0.466666667</F>
      </Row>
      <Row index="14">
        <F>14</F>
        <F>64</F>
        <F>29082</F>
        <F>NASS-Row Crop</F>
        <F>64</F>
        <F>NASS-Row Crop</F>
        <F>LF 80: Agriculture</F>
        <F>Herbaceous / Nonvascular-dominated</F>
        <F>Herbaceous - grassland</F>
        <F>Annual Graminoid/Forb</F>
        <F>Agricultural</F>
        <F>255</F>
        <F>210</F>
        <F>119</F>
        <F>0.82352</F>
        <F>1</F>
        <F>0.466666667</F>
      </Row>
      <Row index="15">
        <F>15</F>
        <F>65</F>
        <F>208083</F>
        <F>NASS-Close Grown Crop</F>
        <F>65</F>
        <F>NASS-Close Grown Crop</F>
        <F>LF 80: Agriculture</F>
        <F>Herbaceous / Nonvascular-dominated</F>
        <F>Herbaceous - grassland</F>
        <F>Annual Graminoid/Forb</F>
        <F>Agricultural</F>
        <F>255</F>
        <F>210</F>
        <F>119</F>
        <F>0.82352</F>
        <F>1</F>
        <F>0.466666667</F>
      </Row>
      <Row index="16">
        <F>16</F>
        <F>66</F>
        <F>100052</F>
        <F>NASS-Fallow/Idle Cropland</F>
        <F>66</F>
        <F>NASS-Fallow/Idle Cropland</F>
        <F>LF 80: Agriculture</F>
        <F>Herbaceous / Nonvascular-dominated</F>
        <F>Herbaceous - grassland</F>
        <F>Annual Graminoid/Forb</F>
        <F>Agricultural</F>
        <F>255</F>
        <F>210</F>
        <F>119</F>
        <F>0.82352</F>
        <F>1</F>
        <F>0.466666667</F>
      </Row>
      <Row index="17">
        <F>17</F>
        <F>75</F>
        <F>33630</F>
        <F>Herbaceous Semi-dry</F>
        <F>75</F>
        <F>NLCD-Herbaceous Semi-dry</F>
        <F>LF 60: Transitional Herbacous Vegetation</F>
        <F>Herbaceous / Nonvascular-dominated</F>
        <F>Herbaceous - grassland</F>
        <F>Perennial graminoid grassland</F>
        <F>Grassland</F>
        <F>127</F>
        <F>56</F>
        <F>255</F>
        <F>0.498039216</F>
        <F>0.219607843</F>
        <F>1</F>
      </Row>
      <Row index="18">
        <F>18</F>
        <F>76</F>
        <F>170</F>
        <F>Herbaceous Semi-wet</F>
        <F>76</F>
        <F>NLCD-Herbaceous Semi-wet</F>
        <F>LF 60: Transitional Herbacous Vegetation</F>
        <F>Herbaceous / Nonvascular-dominated</F>
        <F>Herbaceous - grassland</F>
        <F>Perennial graminoid grassland</F>
        <F>Grassland</F>
        <F>127</F>
        <F>56</F>
        <F>255</F>
        <F>0.498039216</F>
        <F>0.219607843</F>
        <F>1</F>
      </Row>
      <Row index="19">
        <F>19</F>
        <F>81</F>
        <F>156039</F>
        <F>Agriculture-Pasture and Hay</F>
        <F>81</F>
        <F>Agriculture-Pasture and Hay</F>
        <F>LF 80: Agriculture</F>
        <F>Herbaceous / Nonvascular-dominated</F>
        <F>Herbaceous - grassland</F>
        <F>Perennial graminoid grassland</F>
        <F>Agricultural</F>
        <F>255</F>
        <F>255</F>
        <F>119</F>
        <F>1</F>
        <F>1</F>
        <F>0.466666667</F>
      </Row>
      <Row index="20">
        <F>20</F>
        <F>82</F>
        <F>11635</F>
        <F>Agriculture-Cultivated Crops and Irrigated Agriculture</F>
        <F>82</F>
        <F>Agriculture-Cultivated Crops and Irrigated Agriculture</F>
        <F>LF 80: Agriculture</F>
        <F>Herbaceous / Nonvascular-dominated</F>
        <F>Herbaceous - grassland</F>
        <F>Annual Graminoid/Forb</F>
        <F>Agricultural</F>
        <F>255</F>
        <F>255</F>
        <F>119</F>
        <F>1</F>
        <F>1</F>
        <F>0.466666667</F>
      </Row>
      <Row index="21">
        <F>21</F>
        <F>95</F>
        <F>48718</F>
        <F>Herbaceous Wetlands</F>
        <F>95</F>
        <F>NLCD-Herbaceous Wetlands</F>
        <F>LF 80: Agriculture</F>
        <F>Herbaceous / Nonvascular-dominated</F>
        <F>Herbaceous - grassland</F>
        <F>Perennial graminoid grassland</F>
        <F>Grassland</F>
        <F>127</F>
        <F>143</F>
        <F>255</F>
        <F>0.498039216</F>
        <F>0.560784314</F>
        <F>1</F>
      </Row>
      <Row index="22">
        <F>22</F>
        <F>2001</F>
        <F>156980</F>
        <F>Inter-Mountain Basins Sparsely Vegetated Systems</F>
        <F>700</F>
        <F>Sparse Vegetation</F>
        <F>LF 33: Sparsely Vegetated</F>
        <F>No Dominant Lifeform</F>
        <F>Sparsely vegetated</F>
        <F>Sparsely vegetated</F>
        <F>Sparsely Vegetated</F>
        <F>100</F>
        <F>100</F>
        <F>100</F>
        <F>0.392156863</F>
        <F>0.392156863</F>
        <F>0.392156863</F>
      </Row>
      <Row index="23">
        <F>23</F>
        <F>2006</F>
        <F>415</F>
        <F>Rocky Mountain Alpine/Montane Sparsely Vegetated Systems</F>
        <F>700</F>
        <F>Sparse Vegetation</F>
        <F>LF 33: Sparsely Vegetated</F>
        <F>No Dominant Lifeform</F>
        <F>Sparsely vegetated</F>
        <F>Sparsely vegetated</F>
        <F>Sparsely Vegetated</F>
        <F>100</F>
        <F>100</F>
        <F>100</F>
        <F>0.392156863</F>
        <F>0.392156863</F>
        <F>0.392156863</F>
      </Row>
      <Row index="24">
        <F>24</F>
        <F>2011</F>
        <F>65868</F>
        <F>Rocky Mountain Aspen Forest and Woodland</F>
        <F>602</F>
        <F>Aspen Forest, Woodland, and Parkland</F>
        <F>SAF 217: Aspen</F>
        <F>Tree-dominated</F>
        <F>Open tree canopy</F>
        <F>Deciduous open tree canopy</F>
        <F>Hardwood</F>
        <F>192</F>
        <F>255</F>
        <F>138</F>
        <F>0.752941176</F>
        <F>1</F>
        <F>0.541176471</F>
      </Row>
      <Row index="25">
        <F>25</F>
        <F>2012</F>
        <F>9790</F>
        <F>Rocky Mountain Bigtooth Maple Ravine Woodland</F>
        <F>605</F>
        <F>Bigtooth Maple Woodland</F>
        <F>SRM 418: Bigtooth Maple</F>
        <F>Tree-dominated</F>
        <F>Open tree canopy</F>
        <F>Deciduous open tree canopy</F>
        <F>Hardwood</F>
        <F>171</F>
        <F>255</F>
        <F>138</F>
        <F>0.670588235</F>
        <F>1</F>
        <F>0.541176471</F>
      </Row>
      <Row index="26">
        <F>26</F>
        <F>2016</F>
        <F>62831</F>
        <F>Colorado Plateau Pinyon-Juniper Woodland</F>
        <F>630</F>
        <F>Pinyon-Juniper Woodland</F>
        <F>SRM 504: Juniper-Pinyon Pine Woodland</F>
        <F>Tree-dominated</F>
        <F>Open tree canopy</F>
        <F>Evergreen open tree canopy</F>
        <F>Conifer</F>
        <F>121</F>
        <F>255</F>
        <F>94</F>
        <F>0.474509804</F>
        <F>1</F>
        <F>0.368627451</F>
      </Row>
      <Row index="27">
        <F>27</F>
        <F>2019</F>
        <F>2039279</F>
        <F>Great Basin Pinyon-Juniper Woodland</F>
        <F>630</F>
        <F>Pinyon-Juniper Woodland</F>
        <F>SRM 412: Juniper-Pinyon Woodland</F>
        <F>Tree-dominated</F>
        <F>Open tree canopy</F>
        <F>Evergreen open tree canopy</F>
        <F>Conifer</F>
        <F>78</F>
        <F>255</F>
        <F>59</F>
        <F>0.305882353</F>
        <F>1</F>
        <F>0.231372549</F>
      </Row>
      <Row index="28">
        <F>28</F>
        <F>2020</F>
        <F>21113</F>
        <F>Inter-Mountain Basins Subalpine Limber-Bristlecone Pine Woodland</F>
        <F>621</F>
        <F>Limber Pine Woodland</F>
        <F>SAF 209: Bristlecone Pine</F>
        <F>Tree-dominated</F>
        <F>Open tree canopy</F>
        <F>Evergreen open tree canopy</F>
        <F>Conifer</F>
        <F>63</F>
        <F>255</F>
        <F>46</F>
        <F>0.247058824</F>
        <F>1</F>
        <F>0.180392157</F>
      </Row>
      <Row index="29">
        <F>29</F>
        <F>2049</F>
        <F>1</F>
        <F>Rocky Mountain Foothill Limber Pine-Juniper Woodland</F>
        <F>621</F>
        <F>Limber Pine Woodland</F>
        <F>SAF 219: Limber Pine</F>
        <F>Tree-dominated</F>
        <F>Open tree canopy</F>
        <F>Evergreen open tree canopy</F>
        <F>Conifer</F>
        <F>174</F>
        <F>245</F>
        <F>224</F>
        <F>0.682352941</F>
        <F>0.960784314</F>
        <F>0.878431373</F>
      </Row>
      <Row index="30">
        <F>30</F>
        <F>2051</F>
        <F>19236</F>
        <F>Southern Rocky Mountain Dry-Mesic Montane Mixed Conifer Forest and Woodland</F>
        <F>625</F>
        <F>Douglas-fir-Ponderosa Pine-Lodgepole Pine Forest and Woodland</F>
        <F>SAF 210: Interior Douglas-Fir</F>
        <F>Tree-dominated</F>
        <F>Closed tree canopy</F>
        <F>Evergreen closed tree canopy</F>
        <F>Conifer</F>
        <F>0</F>
        <F>51</F>
        <F>0</F>
        <F>0</F>
        <F>0.2</F>
        <F>0</F>
      </Row>
      <Row index="31">
        <F>31</F>
        <F>2052</F>
        <F>26123</F>
        <F>Southern Rocky Mountain Mesic Montane Mixed Conifer Forest and Woodland</F>
        <F>643</F>
        <F>Douglas-fir-Grand Fir-White Fir Forest and Woodland</F>
        <F>SAF 211: White Fir</F>
        <F>Tree-dominated</F>
        <F>Closed tree canopy</F>
        <F>Evergreen closed tree canopy</F>
        <F>Conifer</F>
        <F>0</F>
        <F>204</F>
        <F>0</F>
        <F>0</F>
        <F>0.8</F>
        <F>0</F>
      </Row>
      <Row index="32">
        <F>32</F>
        <F>2054</F>
        <F>146</F>
        <F>Southern Rocky Mountain Ponderosa Pine Woodland</F>
        <F>631</F>
        <F>Ponderosa Pine Forest, Woodland and Savanna</F>
        <F>SAF 237: Interior Ponderosa Pine</F>
        <F>Tree-dominated</F>
        <F>Open tree canopy</F>
        <F>Evergreen open tree canopy</F>
        <F>Conifer</F>
        <F>214</F>
        <F>255</F>
        <F>181</F>
        <F>0.839215686</F>
        <F>1</F>
        <F>0.709803922</F>
      </Row>
      <Row index="33">
        <F>33</F>
        <F>2055</F>
        <F>24129</F>
        <F>Rocky Mountain Subalpine Dry-Mesic Spruce-Fir Forest and Woodland</F>
        <F>639</F>
        <F>Spruce-Fir Forest and Woodland</F>
        <F>SAF 206: Engelmann Spruce-Subalpine Fir</F>
        <F>Tree-dominated</F>
        <F>Closed tree canopy</F>
        <F>Evergreen closed tree canopy</F>
        <F>Conifer</F>
        <F>236</F>
        <F>252</F>
        <F>204</F>
        <F>0.925490196</F>
        <F>0.988235294</F>
        <F>0.8</F>
      </Row>
      <Row index="34">
        <F>34</F>
        <F>2061</F>
        <F>19330</F>
        <F>Inter-Mountain Basins Aspen-Mixed Conifer Forest and Woodland</F>
        <F>603</F>
        <F>Aspen-Mixed Conifer Forest and Woodland</F>
        <F>SAF 217: Aspen</F>
        <F>Tree-dominated</F>
        <F>Open tree canopy</F>
        <F>Mixed evergreen-deciduous open tree canopy</F>
        <F>Conifer-Hardwood</F>
        <F>192</F>
        <F>255</F>
        <F>138</F>
        <F>0.752941176</F>
        <F>1</F>
        <F>0.541176471</F>
      </Row>
      <Row index="35">
        <F>35</F>
        <F>2062</F>
        <F>221283</F>
        <F>Inter-Mountain Basins Curl-leaf Mountain Mahogany Woodland and Shrubland</F>
        <F>628</F>
        <F>Mountain Mahogany Woodland and Shrubland</F>
        <F>SRM 415: Curlleaf Mountain-Mahogany</F>
        <F>Tree-dominated</F>
        <F>Open tree canopy</F>
        <F>Mixed evergreen-deciduous open tree canopy</F>
        <F>Shrubland</F>
        <F>155</F>
        <F>235</F>
        <F>216</F>
        <F>0.607843137</F>
        <F>0.921568627</F>
        <F>0.847058824</F>
      </Row>
      <Row index="36">
        <F>36</F>
        <F>2064</F>
        <F>1693</F>
        <F>Colorado Plateau Mixed Low Sagebrush Shrubland</F>
        <F>623</F>
        <F>Low Sagebrush Shrubland and Steppe</F>
        <F>SRM 405: Black Sagebrush</F>
        <F>Shrub-dominated</F>
        <F>Dwarf-shrubland</F>
        <F>Evergreen dwarf-shrubland</F>
        <F>Shrubland</F>
        <F>204</F>
        <F>182</F>
        <F>135</F>
        <F>0.8</F>
        <F>0.71372549</F>
        <F>0.529411765</F>
      </Row>
      <Row index="37">
        <F>37</F>
        <F>2070</F>
        <F>14</F>
        <F>Rocky Mountain Alpine Dwarf-Shrubland</F>
        <F>601</F>
        <F>Alpine Dwarf-Shrubland, Fell-field and Meadow</F>
        <F>SRM 410: Alpine Rangeland</F>
        <F>Shrub-dominated</F>
        <F>Dwarf-shrubland</F>
        <F>Evergreen dwarf-shrubland</F>
        <F>Grassland</F>
        <F>171</F>
        <F>145</F>
        <F>106</F>
        <F>0.670588235</F>
        <F>0.568627451</F>
        <F>0.415686275</F>
      </Row>
      <Row index="38">
        <F>38</F>
        <F>2072</F>
        <F>7</F>
        <F>Wyoming Basins Dwarf Sagebrush Shrubland and Steppe</F>
        <F>623</F>
        <F>Low Sagebrush Shrubland and Steppe</F>
        <F>SRM 405: Black Sagebrush</F>
        <F>Shrub-dominated</F>
        <F>Dwarf-shrubland</F>
        <F>Evergreen dwarf-shrubland</F>
        <F>Shrubland</F>
        <F>204</F>
        <F>182</F>
        <F>135</F>
        <F>0.8</F>
        <F>0.71372549</F>
        <F>0.529411765</F>
      </Row>
      <Row index="39">
        <F>39</F>
        <F>2079</F>
        <F>3269413</F>
        <F>Great Basin Xeric Mixed Sagebrush Shrubland</F>
        <F>623</F>
        <F>Low Sagebrush Shrubland and Steppe</F>
        <F>SRM 406: Low Sagebrush</F>
        <F>Shrub-dominated</F>
        <F>Shrubland</F>
        <F>Mixed evergreen-deciduous shrubland</F>
        <F>Shrubland</F>
        <F>135</F>
        <F>106</F>
        <F>76</F>
        <F>0.529411765</F>
        <F>0.415686275</F>
        <F>0.298039216</F>
      </Row>
      <Row index="40">
        <F>40</F>
        <F>2080</F>
        <F>1489761</F>
        <F>Inter-Mountain Basins Big Sagebrush Shrubland</F>
        <F>604</F>
        <F>Big Sagebrush Shrubland and Steppe</F>
        <F>SRM 403: Wyoming Big Sagebrush</F>
        <F>Shrub-dominated</F>
        <F>Shrubland</F>
        <F>Evergreen shrubland</F>
        <F>Shrubland</F>
        <F>130</F>
        <F>101</F>
        <F>72</F>
        <F>0.509803922</F>
        <F>0.396078431</F>
        <F>0.282352941</F>
      </Row>
      <Row index="41">
        <F>41</F>
        <F>2081</F>
        <F>8701416</F>
        <F>Inter-Mountain Basins Mixed Salt Desert Scrub</F>
        <F>636</F>
        <F>Salt Desert Scrub</F>
        <F>SRM 414: Salt Desert Shrub</F>
        <F>Shrub-dominated</F>
        <F>Shrubland</F>
        <F>Evergreen shrubland</F>
        <F>Shrubland</F>
        <F>156</F>
        <F>128</F>
        <F>92</F>
        <F>0.611764706</F>
        <F>0.501960784</F>
        <F>0.360784314</F>
      </Row>
      <Row index="42">
        <F>42</F>
        <F>2082</F>
        <F>188254</F>
        <F>Mojave Mid-Elevation Mixed Desert Scrub</F>
        <F>613</F>
        <F>Desert Scrub</F>
        <F>SRM 212: Blackbush</F>
        <F>Shrub-dominated</F>
        <F>Shrubland</F>
        <F>Mixed evergreen-deciduous shrubland</F>
        <F>Shrubland</F>
        <F>140</F>
        <F>112</F>
        <F>80</F>
        <F>0.5490196080000001</F>
        <F>0.439215686</F>
        <F>0.31372549</F>
      </Row>
      <Row index="43">
        <F>43</F>
        <F>2086</F>
        <F>14818</F>
        <F>Rocky Mountain Lower Montane-Foothill Shrubland</F>
        <F>612</F>
        <F>Deciduous Shrubland</F>
        <F>SRM 421: Chokecherry-Serviceberry-Rose</F>
        <F>Shrub-dominated</F>
        <F>Shrubland</F>
        <F>Mixed evergreen-deciduous shrubland</F>
        <F>Shrubland</F>
        <F>117</F>
        <F>87</F>
        <F>61</F>
        <F>0.458823529</F>
        <F>0.341176471</F>
        <F>0.239215686</F>
      </Row>
      <Row index="44">
        <F>44</F>
        <F>2103</F>
        <F>144</F>
        <F>Great Basin Semi-Desert Chaparral</F>
        <F>607</F>
        <F>Chaparral</F>
        <F>SRM 503: Arizona Chaparral</F>
        <F>Shrub-dominated</F>
        <F>Shrubland</F>
        <F>Evergreen shrubland</F>
        <F>Shrubland</F>
        <F>89</F>
        <F>59</F>
        <F>40</F>
        <F>0.349019608</F>
        <F>0.231372549</F>
        <F>0.156862745</F>
      </Row>
      <Row index="45">
        <F>45</F>
        <F>2107</F>
        <F>4888</F>
        <F>Rocky Mountain Gambel Oak-Mixed Montane Shrubland</F>
        <F>612</F>
        <F>Deciduous Shrubland</F>
        <F>SRM 413: Gambel oak</F>
        <F>Shrub-dominated</F>
        <F>Shrubland</F>
        <F>Mixed evergreen-deciduous shrubland</F>
        <F>Shrubland</F>
        <F>245</F>
        <F>175</F>
        <F>54</F>
        <F>0.960784314</F>
        <F>0.68627451</F>
        <F>0.211764706</F>
      </Row>
      <Row index="46">
        <F>46</F>
        <F>2108</F>
        <F>1061</F>
        <F>Sonora-Mojave Semi-Desert Chaparral</F>
        <F>607</F>
        <F>Chaparral</F>
        <F>SRM 503: Arizona Chaparral</F>
        <F>Shrub-dominated</F>
        <F>Shrubland</F>
        <F>Evergreen shrubland</F>
        <F>Shrubland</F>
        <F>89</F>
        <F>59</F>
        <F>40</F>
        <F>0.349019608</F>
        <F>0.231372549</F>
        <F>0.156862745</F>
      </Row>
      <Row index="47">
        <F>47</F>
        <F>2115</F>
        <F>33492</F>
        <F>Inter-Mountain Basins Juniper Savanna</F>
        <F>620</F>
        <F>Juniper Woodland and Savanna</F>
        <F>SRM 412: Juniper-Pinyon Woodland</F>
        <F>Tree-dominated</F>
        <F>Sparse tree canopy</F>
        <F>Evergreen sparse tree canopy</F>
        <F>Conifer</F>
        <F>78</F>
        <F>255</F>
        <F>59</F>
        <F>0.305882353</F>
        <F>1</F>
        <F>0.231372549</F>
      </Row>
      <Row index="48">
        <F>48</F>
        <F>2123</F>
        <F>797</F>
        <F>Columbia Plateau Steppe and Grassland</F>
        <F>618</F>
        <F>Grassland and Steppe</F>
        <F>SRM 106: Bluegrass Scabland</F>
        <F>Shrub-dominated</F>
        <F>Herbaceous - shrub-steppe</F>
        <F>Perennial graminoid steppe</F>
        <F>Shrubland</F>
        <F>199</F>
        <F>176</F>
        <F>129</F>
        <F>0.780392157</F>
        <F>0.6901960780000001</F>
        <F>0.505882353</F>
      </Row>
      <Row index="49">
        <F>49</F>
        <F>2124</F>
        <F>3840</F>
        <F>Columbia Plateau Low Sagebrush Steppe</F>
        <F>623</F>
        <F>Low Sagebrush Shrubland and Steppe</F>
        <F>SRM 406: Low Sagebrush</F>
        <F>Shrub-dominated</F>
        <F>Herbaceous - shrub-steppe</F>
        <F>Perennial graminoid steppe</F>
        <F>Shrubland</F>
        <F>135</F>
        <F>106</F>
        <F>76</F>
        <F>0.529411765</F>
        <F>0.415686275</F>
        <F>0.298039216</F>
      </Row>
      <Row index="50">
        <F>50</F>
        <F>2125</F>
        <F>236989</F>
        <F>Inter-Mountain Basins Big Sagebrush Steppe</F>
        <F>604</F>
        <F>Big Sagebrush Shrubland and Steppe</F>
        <F>SRM 314: Big Sagebrush-Bluebunch Wheatgrass</F>
        <F>Shrub-dominated</F>
        <F>Herbaceous - shrub-steppe</F>
        <F>Perennial graminoid steppe</F>
        <F>Shrubland</F>
        <F>230</F>
        <F>151</F>
        <F>41</F>
        <F>0.901960784</F>
        <F>0.592156863</F>
        <F>0.160784314</F>
      </Row>
      <Row index="51">
        <F>51</F>
        <F>2126</F>
        <F>9078</F>
        <F>Inter-Mountain Basins Montane Sagebrush Steppe</F>
        <F>604</F>
        <F>Big Sagebrush Shrubland and Steppe</F>
        <F>SRM 402: Mountain Big Sagebrush</F>
        <F>Shrub-dominated</F>
        <F>Herbaceous - shrub-steppe</F>
        <F>Perennial graminoid steppe</F>
        <F>Shrubland</F>
        <F>219</F>
        <F>140</F>
        <F>37</F>
        <F>0.858823529</F>
        <F>0.5490196080000001</F>
        <F>0.145098039</F>
      </Row>
      <Row index="52">
        <F>52</F>
        <F>2127</F>
        <F>70841</F>
        <F>Inter-Mountain Basins Semi-Desert Shrub-Steppe</F>
        <F>613</F>
        <F>Desert Scrub</F>
        <F>SRM 403: Wyoming Big Sagebrush</F>
        <F>Shrub-dominated</F>
        <F>Herbaceous - shrub-steppe</F>
        <F>Perennial graminoid steppe</F>
        <F>Shrubland</F>
        <F>130</F>
        <F>101</F>
        <F>72</F>
        <F>0.509803922</F>
        <F>0.396078431</F>
        <F>0.282352941</F>
      </Row>
      <Row index="53">
        <F>53</F>
        <F>2135</F>
        <F>68492</F>
        <F>Inter-Mountain Basins Semi-Desert Grassland</F>
        <F>617</F>
        <F>Grassland</F>
        <F>SRM 502: Grama-Galetta</F>
        <F>Herbaceous / Nonvascular-dominated</F>
        <F>Herbaceous - grassland</F>
        <F>Perennial graminoid grassland</F>
        <F>Grassland</F>
        <F>255</F>
        <F>200</F>
        <F>125</F>
        <F>1</F>
        <F>0.784313725</F>
        <F>0.490196078</F>
      </Row>
      <Row index="54">
        <F>54</F>
        <F>2145</F>
        <F>13723</F>
        <F>Rocky Mountain Subalpine-Montane Mesic Meadow</F>
        <F>601</F>
        <F>Alpine Dwarf-Shrubland, Fell-field and Meadow</F>
        <F>SRM 409: Tall Forb</F>
        <F>Herbaceous / Nonvascular-dominated</F>
        <F>Herbaceous - grassland</F>
        <F>Perennial graminoid grassland</F>
        <F>Grassland</F>
        <F>255</F>
        <F>163</F>
        <F>82</F>
        <F>1</F>
        <F>0.639215686</F>
        <F>0.321568627</F>
      </Row>
      <Row index="55">
        <F>55</F>
        <F>2146</F>
        <F>8330</F>
        <F>Southern Rocky Mountain Montane-Subalpine Grassland</F>
        <F>617</F>
        <F>Grassland</F>
        <F>SRM 410: Alpine Rangeland</F>
        <F>Herbaceous / Nonvascular-dominated</F>
        <F>Herbaceous - grassland</F>
        <F>Perennial graminoid grassland</F>
        <F>Grassland</F>
        <F>171</F>
        <F>145</F>
        <F>106</F>
        <F>0.670588235</F>
        <F>0.568627451</F>
        <F>0.415686275</F>
      </Row>
      <Row index="56">
        <F>56</F>
        <F>2153</F>
        <F>1541381</F>
        <F>Inter-Mountain Basins Greasewood Flat</F>
        <F>619</F>
        <F>Greasewood Shrubland</F>
        <F>SRM 501: Saltbush-Greasewood</F>
        <F>Shrub-dominated</F>
        <F>Shrubland</F>
        <F>Evergreen shrubland</F>
        <F>Shrubland</F>
        <F>194</F>
        <F>170</F>
        <F>126</F>
        <F>0.760784314</F>
        <F>0.666666667</F>
        <F>0.494117647</F>
      </Row>
      <Row index="57">
        <F>57</F>
        <F>2154</F>
        <F>12370</F>
        <F>Inter-Mountain Basins Montane Riparian Systems</F>
        <F>635</F>
        <F>Western Riparian Woodland and Shrubland</F>
        <F>SAF 235: Cottonwood-Willow</F>
        <F>Tree-dominated</F>
        <F>Open tree canopy</F>
        <F>Mixed evergreen-deciduous open tree canopy</F>
        <F>Riparian</F>
        <F>73</F>
        <F>171</F>
        <F>186</F>
        <F>0.28627451</F>
        <F>0.670588235</F>
        <F>0.7294117650000001</F>
      </Row>
      <Row index="58">
        <F>58</F>
        <F>2159</F>
        <F>3956</F>
        <F>Rocky Mountain Montane Riparian Systems</F>
        <F>635</F>
        <F>Western Riparian Woodland and Shrubland</F>
        <F>SAF 235: Cottonwood-Willow</F>
        <F>Tree-dominated</F>
        <F>Open tree canopy</F>
        <F>Mixed evergreen-deciduous open tree canopy</F>
        <F>Riparian</F>
        <F>73</F>
        <F>171</F>
        <F>186</F>
        <F>0.28627451</F>
        <F>0.670588235</F>
        <F>0.7294117650000001</F>
      </Row>
      <Row index="59">
        <F>59</F>
        <F>2181</F>
        <F>1531368</F>
        <F>Introduced Upland Vegetation-Annual Grassland</F>
        <F>702</F>
        <F>Introduced Annual Grassland</F>
        <F>LF 54: Introduced Upland Vegetation - Herbaceous</F>
        <F>Herbaceous / Nonvascular-dominated</F>
        <F>Herbaceous - grassland</F>
        <F>Annual Graminoid/Forb</F>
        <F>Exotic Herbaceous</F>
        <F>255</F>
        <F>105</F>
        <F>46</F>
        <F>1</F>
        <F>0.411764706</F>
        <F>0.180392157</F>
      </Row>
      <Row index="60">
        <F>60</F>
        <F>2182</F>
        <F>18594</F>
        <F>Introduced Upland Vegetation-Perennial Grassland and Forbland</F>
        <F>703</F>
        <F>Introduced Perennial Grassland and Forbland</F>
        <F>LF 54: Introduced Upland Vegetation - Herbaceous</F>
        <F>Herbaceous / Nonvascular-dominated</F>
        <F>Herbaceous - grassland</F>
        <F>Perennial graminoid grassland</F>
        <F>Exotic Herbaceous</F>
        <F>255</F>
        <F>105</F>
        <F>46</F>
        <F>1</F>
        <F>0.411764706</F>
        <F>0.180392157</F>
      </Row>
      <Row index="61">
        <F>61</F>
        <F>2183</F>
        <F>376783</F>
        <F>Introduced Upland Vegetation-Annual and Biennial Forbland</F>
        <F>704</F>
        <F>Introduced Annual and Biennial Forbland</F>
        <F>LF 54: Introduced Upland Vegetation - Herbaceous</F>
        <F>Herbaceous / Nonvascular-dominated</F>
        <F>Herbaceous - grassland</F>
        <F>Annual Graminoid/Forb</F>
        <F>Exotic Herbaceous</F>
        <F>255</F>
        <F>105</F>
        <F>46</F>
        <F>1</F>
        <F>0.411764706</F>
        <F>0.180392157</F>
      </Row>
      <Row index="62">
        <F>62</F>
        <F>2195</F>
        <F>6183</F>
        <F>Recently Burned-Herb and Grass Cover</F>
        <F>710</F>
        <F>Transitional Herbacous Vegetation</F>
        <F>LF 66: Recently Burned - Herbaceous</F>
        <F>Herbaceous / Nonvascular-dominated</F>
        <F>Herbaceous - grassland</F>
        <F>Perennial Graminoid or Annual Gramminoid/Forb</F>
        <F>Grassland</F>
        <F>255</F>
        <F>59</F>
        <F>20</F>
        <F>1</F>
        <F>0.231372549</F>
        <F>0.078431373</F>
      </Row>
      <Row index="63">
        <F>63</F>
        <F>2198</F>
        <F>8263</F>
        <F>Recently Burned Herbaceous Wetlands</F>
        <F>95</F>
        <F>NLCD-Herbaceous Wetlands</F>
        <F></F>
        <F></F>
        <F></F>
        <F></F>
        <F></F>
        <F>52</F>
        <F>52</F>
        <F>52</F>
        <F>0.203921569</F>
        <F>0.203921569</F>
        <F>0.203921569</F>
      </Row>
      <Row index="64">
        <F>64</F>
        <F>2208</F>
        <F>42027</F>
        <F>Abies concolor Forest Alliance</F>
        <F>643</F>
        <F>Douglas-fir-Grand Fir-White Fir Forest and Woodland</F>
        <F>SAF 211: White Fir</F>
        <F>Tree-dominated</F>
        <F>Closed tree canopy</F>
        <F>Evergreen closed tree canopy</F>
        <F>Conifer</F>
        <F>0</F>
        <F>204</F>
        <F>0</F>
        <F>0</F>
        <F>0.8</F>
        <F>0</F>
      </Row>
      <Row index="65">
        <F>65</F>
        <F>2210</F>
        <F>6660</F>
        <F>Coleogyne ramosissima Shrubland Alliance</F>
        <F>606</F>
        <F>Blackbrush Shrubland</F>
        <F>SRM 212: Blackbush</F>
        <F>Shrub-dominated</F>
        <F>Shrubland</F>
        <F>Evergreen shrubland</F>
        <F>Shrubland</F>
        <F>140</F>
        <F>112</F>
        <F>80</F>
        <F>0.5490196080000001</F>
        <F>0.439215686</F>
        <F>0.31372549</F>
      </Row>
      <Row index="66">
        <F>66</F>
        <F>2211</F>
        <F>48689</F>
        <F>Grayia spinosa Shrubland Alliance</F>
        <F>613</F>
        <F>Desert Scrub</F>
        <F>SRM 414: Salt Desert Shrub</F>
        <F>Shrub-dominated</F>
        <F>Shrubland</F>
        <F>Mixed evergreen-deciduous shrubland</F>
        <F>Shrubland</F>
        <F>156</F>
        <F>128</F>
        <F>92</F>
        <F>0.611764706</F>
        <F>0.501960784</F>
        <F>0.360784314</F>
      </Row>
      <Row index="67">
        <F>67</F>
        <F>2214</F>
        <F>72</F>
        <F>Arctostaphylos patula Shrubland Alliance</F>
        <F>607</F>
        <F>Chaparral</F>
        <F>SRM 503: Arizona Chaparral</F>
        <F>Shrub-dominated</F>
        <F>Shrubland</F>
        <F>Evergreen shrubland</F>
        <F>Shrubland</F>
        <F>89</F>
        <F>59</F>
        <F>40</F>
        <F>0.349019608</F>
        <F>0.231372549</F>
        <F>0.156862745</F>
      </Row>
      <Row index="68">
        <F>68</F>
        <F>2217</F>
        <F>37477</F>
        <F>Quercus gambelii Shrubland Alliance</F>
        <F>612</F>
        <F>Deciduous Shrubland</F>
        <F>SRM 413: Gambel Oak</F>
        <F>Shrub-dominated</F>
        <F>Shrubland</F>
        <F>Deciduous shrubland</F>
        <F>Shrubland</F>
        <F>245</F>
        <F>175</F>
        <F>54</F>
        <F>0.960784314</F>
        <F>0.68627451</F>
        <F>0.211764706</F>
      </Row>
      <Row index="69">
        <F>69</F>
        <F>2220</F>
        <F>201666</F>
        <F>Artemisia tridentata ssp. vaseyana Shrubland Alliance</F>
        <F>604</F>
        <F>Big Sagebrush Shrubland and Steppe</F>
        <F>SRM 402: Mountain Big Sagebrush</F>
        <F>Shrub-dominated</F>
        <F>Herbaceous - shrub-steppe</F>
        <F>Perennial graminoid steppe</F>
        <F>Shrubland</F>
        <F>219</F>
        <F>140</F>
        <F>37</F>
        <F>0.858823529</F>
        <F>0.5490196080000001</F>
        <F>0.145098039</F>
      </Row>
      <Row index="70">
        <F>70</F>
        <F>2541</F>
        <F>11</F>
        <F>Recently Disturbed Developed Upland Deciduous Forest</F>
        <F>13</F>
        <F>Developed-Upland Deciduous Forest</F>
        <F></F>
        <F></F>
        <F></F>
        <F></F>
        <F></F>
        <F>180</F>
        <F>215</F>
        <F>158</F>
        <F>0.705882353</F>
        <F>0.843137255</F>
        <F>0.6196078430000001</F>
      </Row>
      <Row index="71">
        <F>71</F>
        <F>2542</F>
        <F>109</F>
        <F>Recently Disturbed Developed Upland Evergreen Forest</F>
        <F>14</F>
        <F>Developed-Upland Evergreen Forest</F>
        <F></F>
        <F></F>
        <F></F>
        <F></F>
        <F></F>
        <F>180</F>
        <F>215</F>
        <F>158</F>
        <F>0.705882353</F>
        <F>0.843137255</F>
        <F>0.6196078430000001</F>
      </Row>
      <Row index="72">
        <F>72</F>
        <F>2543</F>
        <F>1</F>
        <F>Recently Disturbed Developed Upland Mixed Forest</F>
        <F>15</F>
        <F>Developed-Upland Mixed Forest</F>
        <F></F>
        <F></F>
        <F></F>
        <F></F>
        <F></F>
        <F>180</F>
        <F>215</F>
        <F>158</F>
        <F>0.705882353</F>
        <F>0.843137255</F>
        <F>0.6196078430000001</F>
      </Row>
      <Row index="73">
        <F>73</F>
        <F>2544</F>
        <F>343</F>
        <F>Recently Disturbed Developed Upland Herbaceous</F>
        <F>16</F>
        <F>Developed-Upland Herbaceous</F>
        <F></F>
        <F></F>
        <F></F>
        <F></F>
        <F></F>
        <F>180</F>
        <F>215</F>
        <F>158</F>
        <F>0.705882353</F>
        <F>0.843137255</F>
        <F>0.6196078430000001</F>
      </Row>
      <Row index="74">
        <F>74</F>
        <F>2545</F>
        <F>618</F>
        <F>Recently Disturbed Developed Upland Shrubland</F>
        <F>17</F>
        <F>Developed-Upland Shrubland</F>
        <F></F>
        <F></F>
        <F></F>
        <F></F>
        <F></F>
        <F>180</F>
        <F>215</F>
        <F>158</F>
        <F>0.705882353</F>
        <F>0.843137255</F>
        <F>0.6196078430000001</F>
      </Row>
      <Row index="75">
        <F>75</F>
        <F>2549</F>
        <F>8139</F>
        <F>Recently Disturbed Pasture and Hayland</F>
        <F>67</F>
        <F>NASS-Pasture and Hayland</F>
        <F></F>
        <F></F>
        <F></F>
        <F></F>
        <F></F>
        <F>180</F>
        <F>215</F>
        <F>158</F>
        <F>0.705882353</F>
        <F>0.843137255</F>
        <F>0.6196078430000001</F>
      </Row>
    </GDALRasterAttributeTable>
    <Metadata>
      <MDI key="STATISTICS_MINIMUM">11</MDI>
      <MDI key="STATISTICS_MAXIMUM">2549</MDI>
      <MDI key="STATISTICS_MEAN">1907.7903597071</MDI>
      <MDI key="STATISTICS_STDDEV">625.39070184275</MDI>
      <MDI key="STATISTICS_SKIPFACTORX">1</MDI>
      <MDI key="STATISTICS_SKIPFACTORY">1</MDI>
      <MDI key="STATISTICS_EXCLUDEDVALUES"></MDI>
      <MDI key="STATISTICS_COVARIANCES">391113.529951362</MDI>
    </Metadata>
  </PAMRasterBand>
</PAMDataset>
