# Supplementary material for: Evaluation of Scat Deposition Transects versus Radio Telemetry for Developing a Species Distribution Model for a Rare Desert Carnivore, the Kit Fox
Source: PLoS One. 2015 Oct 14;10(10):e0138995. doi: 10.1371/journal.pone.0138995 (PMC4605691; doi:10.1371/journal.pone.0138995)
Supplement: S1 Data — (ZIP) [file pone.0138995.s001.zip › Aspect.tif.aux.xml]

<PAMDataset>
  <Metadata>
    <MDI key="DataType">Generic</MDI>
  </Metadata>
  <Metadata domain="Esri">
    <MDI key="PyramidResamplingType">NEAREST</MDI>
  </Metadata>
  <PAMRasterBand band="1">
    <Histograms>
      <HistItem>
        <HistMin>-1</HistMin>
        <HistMax>359.9104919433594</HistMax>
        <BucketCount>256</BucketCount>
        <IncludeOutOfRange>1</IncludeOutOfRange>
        <Approximate>0</Approximate>
        <HistCounts>791|703|879|880|1057|1111|1179|1224|1305|1458|1504|1532|1647|1711|1733|1823|1867|1903|1832|1805|1950|1921|2000|2032|2077|2154|2191|2249|2227|2315|2336|2331|2397|2365|2393|2258|2276|2316|2382|2414|2335|2378|2341|2166|2222|2239|2234|2223|2247|2204|2208|2222|2237|2166|2133|2221|2226|2179|2162|2185|2292|2244|2350|2719|2313|2117|2072|1981|2104|2086|1998|2127|2042|2089|1996|2044|2099|2104|2127|2163|2093|2148|2138|2248|2177|2242|2293|2204|2209|2208|2262|2261|2260|2342|2384|2407|2529|2527|2492|2527|2535|2498|2539|2678|2665|2597|2631|2741|2887|2702|2902|2911|3116|3047|3004|3060|3166|3062|3246|3175|3244|3384|3569|3734|3894|4125|4435|4752|4674|4611|4538|4635|4532|4612|4654|4760|4959|5030|5183|5449|5486|5559|5677|5974|5938|5898|6012|5997|5892|6220|6164|6474|6604|6622|6848|6728|6809|6885|6480|6796|6643|6672|6765|6766|6809|6761|6912|7037|6885|6946|6700|6603|6599|6420|6463|6442|6454|6338|6264|6350|6196|6224|6291|6258|6456|6406|6541|6841|7390|8885|13406|11506|8043|7266|6844|6481|6298|6162|6146|5966|5911|5930|5953|5900|5887|5714|5790|5752|6121|5978|6322|6716|6814|6912|6493|6246|5947|5594|5493|5260|5117|5162|5120|5580|5073|4955|4911|4395|4225|3869|3466|3140|2894|2890|2834|2787|2765|2749|2580|2534|2465|2349|2094|1958|1725|1609|1447|1430|1322|1255|1254|1268|1433|1531|694|1</HistCounts>
      </HistItem>
    </Histograms>
    <Metadata>
      <MDI key="STATISTICS_MINIMUM">-1</MDI>
      <MDI key="STATISTICS_MAXIMUM">359.91049194336</MDI>
      <MDI key="STATISTICS_MEAN">211.70535130639</MDI>
      <MDI key="STATISTICS_STDDEV">86.283431693058</MDI>
      <MDI key="STATISTICS_SKIPFACTORX">1</MDI>
      <MDI key="STATISTICS_SKIPFACTORY">1</MDI>
      <MDI key="STATISTICS_EXCLUDEDVALUES"></MDI>
      <MDI key="STATISTICS_COVARIANCES">7444.83058473057</MDI>
    </Metadata>
  </PAMRasterBand>
</PAMDataset>
