# Supplementary material for: Evaluation of Scat Deposition Transects versus Radio Telemetry for Developing a Species Distribution Model for a Rare Desert Carnivore, the Kit Fox
Source: PLoS One. 2015 Oct 14;10(10):e0138995. doi: 10.1371/journal.pone.0138995 (PMC4605691; doi:10.1371/journal.pone.0138995)
Supplement: S1 Data — (ZIP) [file pone.0138995.s001.zip › Elevation.tif.aux.xml]

<PAMDataset>
  <Metadata>
    <MDI key="DataType">Generic</MDI>
  </Metadata>
  <Metadata domain="Esri">
    <MDI key="PyramidResamplingType">NEAREST</MDI>
  </Metadata>
  <PAMRasterBand band="1">
    <Histograms>
      <HistItem>
        <HistMin>1303.740112304688</HistMin>
        <HistMax>2135.04052734375</HistMax>
        <BucketCount>256</BucketCount>
        <IncludeOutOfRange>1</IncludeOutOfRange>
        <Approximate>0</Approximate>
        <HistCounts>8624|18441|50346|49634|45705|36397|26187|24479|26411|21476|16729|16752|15091|13334|11491|12287|13443|14295|16227|14774|10766|10559|10655|8632|8277|7593|7540|6373|6763|5877|6479|5811|6051|5506|5607|5057|5239|6112|5257|6080|5663|6398|5907|6853|5722|5938|5123|5631|5307|6256|5844|6646|11790|11528|10741|9091|8206|7299|7765|8495|8177|7822|7903|7733|7414|7170|7168|6767|6247|6169|5750|5514|5292|5224|5209|5023|4739|4555|4259|3991|3723|3492|3338|3217|3075|2962|2911|2807|2930|2809|2606|2549|2468|2450|2300|2304|2196|2135|2073|1997|1963|1869|1739|1617|1649|1586|1511|1494|1425|1343|1282|1291|1206|1174|1194|1119|1082|968|901|906|824|799|762|798|742|730|727|715|699|690|615|654|687|638|578|626|540|543|514|489|520|451|448|461|433|432|402|412|416|387|373|398|354|371|335|323|313|309|313|336|307|321|286|309|311|299|289|326|290|319|314|309|302|308|309|276|292|252|300|260|268|275|244|226|265|205|229|210|201|212|216|198|210|189|181|178|169|165|154|157|144|117|133|133|125|120|143|131|109|105|129|98|96|106|95|106|100|101|99|102|70|88|79|75|68|78|61|52|64|53|57|45|49|57|41|37|37|37|32|19|12|8|8|12|11|7|7|7|6|3|4|3|5|0|2|1</HistCounts>
      </HistItem>
    </Histograms>
    <Metadata>
      <MDI key="STATISTICS_MINIMUM">1303.7401123047</MDI>
      <MDI key="STATISTICS_MAXIMUM">2135.0405273438</MDI>
      <MDI key="STATISTICS_MEAN">1426.4897026268</MDI>
      <MDI key="STATISTICS_STDDEV">122.59403450225</MDI>
      <MDI key="STATISTICS_SKIPFACTORX">1</MDI>
      <MDI key="STATISTICS_SKIPFACTORY">1</MDI>
      <MDI key="STATISTICS_EXCLUDEDVALUES"></MDI>
      <MDI key="STATISTICS_COVARIANCES">15029.297295539</MDI>
    </Metadata>
  </PAMRasterBand>
</PAMDataset>
