# Supplementary material for: Evaluation of Scat Deposition Transects versus Radio Telemetry for Developing a Species Distribution Model for a Rare Desert Carnivore, the Kit Fox
Source: PLoS One. 2015 Oct 14;10(10):e0138995. doi: 10.1371/journal.pone.0138995 (PMC4605691; doi:10.1371/journal.pone.0138995)
Supplement: S1 Data — (ZIP) [file pone.0138995.s001.zip › Random_Locations.shp.xml]

<?xml version="1.0" encoding="UTF-8"?>
<metadata xml:lang="en"><Esri><CreaDate>20150911</CreaDate><CreaTime>15363900</CreaTime><ArcGISFormat>1.0</ArcGISFormat><SyncOnce>TRUE</SyncOnce><DataProperties><lineage><Process ToolSource="c:\program files (x86)\arcgis\desktop10.0\ArcToolbox\Toolboxes\Data Management Tools.tbx\CreateRandomPoints" Date="20130515" Time="132310">CreateRandomPoints "C:\Users\Steve Dempsey\Documents\GIS_Thesis\RSF\RSF.mdb\Combined_Rasters" Random_10000_in_clip Study_Area "0 0 250 250" 10000 "30 Meters" POINT 0</Process><Process ToolSource="c:\program files (x86)\arcgis\desktop10.0\ArcToolbox\Toolboxes\Data Management Tools.tbx\AddXY" Date="20130515" Time="132525">AddXY Random_10000_in_clip</Process></lineage></DataProperties></Esri></metadata>
