# Supplementary material for: Evaluation of Scat Deposition Transects versus Radio Telemetry for Developing a Species Distribution Model for a Rare Desert Carnivore, the Kit Fox
Source: PLoS One. 2015 Oct 14;10(10):e0138995. doi: 10.1371/journal.pone.0138995 (PMC4605691; doi:10.1371/journal.pone.0138995)
Supplement: S1 Data — (ZIP) [file pone.0138995.s001.zip › Slope.tif.aux.xml]

<PAMDataset>
  <Metadata>
    <MDI key="DataType">Generic</MDI>
  </Metadata>
  <Metadata domain="Esri">
    <MDI key="PyramidResamplingType">NEAREST</MDI>
  </Metadata>
  <PAMRasterBand band="1">
    <Histograms>
      <HistItem>
        <HistMin>0</HistMin>
        <HistMax>50.73624801635742</HistMax>
        <BucketCount>256</BucketCount>
        <IncludeOutOfRange>1</IncludeOutOfRange>
        <Approximate>0</Approximate>
        <HistCounts>233129|51295|41496|57179|76964|43874|32832|28157|24270|22315|20498|18683|17264|15866|14473|13310|12067|10793|9867|9076|8316|7592|6888|6233|5977|5535|5267|5029|4725|4437|4338|4038|4027|3811|3684|3524|3423|3384|3293|3131|2993|2964|2789|2811|2608|2586|2460|2384|2381|2268|2209|2096|2068|2008|1969|2029|1946|1900|1889|1824|1797|1729|1737|1715|1623|1618|1658|1706|1567|1508|1558|1521|1433|1427|1436|1379|1362|1258|1296|1254|1234|1211|1195|1200|1133|1134|1145|1122|1014|1079|1070|995|978|1010|973|913|896|902|856|895|828|860|800|819|766|784|763|760|709|723|690|656|625|610|616|594|615|596|585|525|469|526|518|468|503|465|496|450|432|408|421|363|379|380|338|363|331|333|309|346|288|291|269|258|255|255|208|218|209|213|193|217|200|194|202|141|161|163|144|127|147|148|125|119|116|107|117|99|92|95|77|90|82|75|94|68|72|70|67|73|61|62|44|37|51|31|53|31|22|35|36|30|32|25|30|24|27|24|17|23|16|12|20|17|14|10|15|13|9|8|6|9|8|6|9|8|6|5|5|7|3|11|4|5|3|6|2|2|8|4|2|0|2|0|6|3|0|2|1|2|2|0|2|3|3|2|0|1|0|1|1|0|1|0|1|1</HistCounts>
      </HistItem>
    </Histograms>
    <Metadata>
      <MDI key="STATISTICS_MINIMUM">0</MDI>
      <MDI key="STATISTICS_MAXIMUM">50.736248016357</MDI>
      <MDI key="STATISTICS_MEAN">3.3811474415293</MDI>
      <MDI key="STATISTICS_STDDEV">5.5485852494118</MDI>
      <MDI key="STATISTICS_SKIPFACTORX">1</MDI>
      <MDI key="STATISTICS_SKIPFACTORY">1</MDI>
      <MDI key="STATISTICS_EXCLUDEDVALUES"></MDI>
      <MDI key="STATISTICS_COVARIANCES">30.78679826999</MDI>
    </Metadata>
  </PAMRasterBand>
</PAMDataset>
